# Supplementary material for: Three-Year Clinical Follow-Up of Children Intrauterine Exposed to Zika Virus
Source: Viruses. 2021 Mar 22;13(3):523. doi: 10.3390/v13030523 (PMC8005078; doi:10.3390/v13030523)
Supplement: Supplementary file 1 [file viruses-13-00523-s001.zip]

Archive with 4 entries (4 files):
- Attachment 1_Follow-up Newborn infant and child microcephaly protocol _ Zika Exposure.docx
- Attachment 2_follow-up Medical check.docx
- Attachment 3  CLINICAL MANIFESTATIONS OF CHILDREN EXPOSED TO ZIKV (1).docx
- Attachment 4  CLINICAL MANIFESTATIONS OF CHILDREN POSITIVE TO ZIKV (1).docx
